# Supplementary material for: Genome-wide identification and expression analysis of the calmodulin-binding transcription activator (CAMTA) family genes in tea plant
Source: BMC Genomics. 2022 Sep 22;23:667. doi: 10.1186/s12864-022-08894-x (PMC9502961; doi:10.1186/s12864-022-08894-x)
Supplement: Supplementary file 5 — Additional file 5:Table S3. The chromosomal distribution positions in chromosomes of three tea plant cultivars. [file 12864_2022_8894_MOESM5_ESM.xlsx]

## Sheet: Sheet1
Table S3. The chromosomal distribution positions in chromosomes of three tea plant cultivars.
Cultivar	Gene Name	Chromosome	Start position	End position
‘ShuChaZao’	CsCAMTA1	Chr9	5378390	5377681
	CsCAMTA2	Chr6	4453300	4453985
	CsCAMTA3	Chr10	5514105	5514789
	CsCAMTA4	Chr5	193335690	193334991
	CsCAMTA5	Chr2	63418002	63417300
	CsCAMTA6	Chr5	190306620	190307314
Cultivar	Gene Name	Chromosome	Start position	End position
‘HuangDan’	CsCAMTA1	Chr9	8720992	8720283
	CsCAMTA2	Chr6	7413279	7413964
	CsCAMTA3	Chr10	9506060	9506744
	CsCAMTA4	Chr5	216201816	216201117
	CsCAMTA5	Chr1	166792108	166792817
	CsCAMTA6	Chr5	213604200	213604894
Cultivar	Gene Name	Chromosome	Start position	End position
‘TieGuanYin’	CsCAMTA1	Chr9	6022273	6021564
	CsCAMTA2	Chr6	5351290	5351890
	CsCAMTA3	Chr10	4420265	4420949
	CsCAMTA4	Chr5	211523345	211522646
	CsCAMTA5	Chr1	174536874	174537583
	CsCAMTA6	Chr5	208628643	208629337
