# Supplementary material for: Genome-wide identification and expression analysis of the calmodulin-binding transcription activator (CAMTA) family genes in tea plant
Source: BMC Genomics. 2022 Sep 22;23:667. doi: 10.1186/s12864-022-08894-x (PMC9502961; doi:10.1186/s12864-022-08894-x)
Supplement: Supplementary file 6 — Additional file 6: Table S4. The synteny analysis results of CsCAMTAs within ‘ShuChaZao’ genome. [file 12864_2022_8894_MOESM6_ESM.xlsx]

## Sheet: Sheet1
Table S4.The synteny analysis results of CsCAMTAs within ‘ShuChaZao’ cultivar.
Cultivar	Gene Name	Chromosome		Gene Name	Chromosome
‘ShuChaZao’	CsCAMTA1	Chr9		CsCAMTA6	Chr5
	CsCAMTA2	Chr6		CsCAMTA3	Chr10
