# Supplementary material for: Genome-wide identification and expression analysis of the calmodulin-binding transcription activator (CAMTA) family genes in tea plant
Source: BMC Genomics. 2022 Sep 22;23:667. doi: 10.1186/s12864-022-08894-x (PMC9502961; doi:10.1186/s12864-022-08894-x)
Supplement: Supplementary file 7 — Additional file 7: Table S5. The Ka-Ks ratios of CsCAMTAs. [file 12864_2022_8894_MOESM7_ESM.xlsx]

## Sheet: KaKs
Table S5. The Ka/Ks ratios of CsCAMTA
Seq_1	Seq_2	Ka	Ks	Ka_Ks	EffectiveLen	AverageS-sites	AverageN-sites	cN	cS	pN	pS	Note
CsCAMTA1	CsCAMTA2	0.659408	2.91404	0.226286	2589	585.583	2003.42	878.833	430.167	0.438667	0.734595
CsCAMTA1	CsCAMTA3	0.676196	NaN	NaN	2541	579.417	1961.58	874	448	0.445558	0.773191	High Sequence Divergence Value (pS>=0.75)
CsCAMTA1	CsCAMTA4	0.622676	2.75347	0.226142	2577	584.083	1992.92	843.083	426.917	0.42304	0.730917
CsCAMTA1	CsCAMTA5	0.623909	NaN	NaN	2667	602.833	2064.17	874.333	465.667	0.423577	0.772463	High Sequence Divergence Value (pS>=0.75)
CsCAMTA1	CsCAMTA6	0.108366	0.291652	0.371557	2769	622.5	2146.5	216.583	150.417	0.100901	0.241633
CsCAMTA2	CsCAMTA1	0.659408	2.91404	0.226286	2589	585.583	2003.42	878.833	430.167	0.438667	0.734595
CsCAMTA2	CsCAMTA3	0.121361	0.300349	0.404065	2970	673.417	2296.58	257.333	166.667	0.112051	0.247494
CsCAMTA2	CsCAMTA4	0.567529	3.34035	0.169901	2664	601.667	2062.33	821	446	0.398093	0.741274
CsCAMTA2	CsCAMTA5	0.555809	2.68111	0.207306	2745	619.583	2125.42	834.333	451.667	0.39255	0.728985
CsCAMTA2	CsCAMTA6	0.625055	NaN	NaN	2556	578.167	1977.83	838.75	436.25	0.424075	0.75454	High Sequence Divergence Value (pS>=0.75)
CsCAMTA3	CsCAMTA1	0.676196	NaN	NaN	2541	579.417	1961.58	874	448	0.445558	0.773191	High Sequence Divergence Value (pS>=0.75)
CsCAMTA3	CsCAMTA4	0.570024	3.17353	0.179618	2661	607.833	2053.17	819.75	449.25	0.399261	0.739101
CsCAMTA3	CsCAMTA5	0.557027	3.27682	0.16999	2793	636.167	2156.83	847.917	471.083	0.39313	0.740503
CsCAMTA3	CsCAMTA6	0.606894	NaN	NaN	2523	571.083	1951.92	812.167	435.833	0.416087	0.763169	High Sequence Divergence Value (pS>=0.75)
CsCAMTA4	CsCAMTA5	0.437543	3.13611	0.139518	2778	629.167	2148.83	712.333	464.667	0.331498	0.738543
CsCAMTA4	CsCAMTA6	0.61664	NaN	NaN	2574	584.417	1989.58	836.417	441.583	0.420398	0.755597	High Sequence Divergence Value (pS>=0.75)
CsCAMTA5	CsCAMTA6	0.629326	NaN	NaN	2631	588	2043	870.167	467.833	0.425926	0.795635	High Sequence Divergence Value (pS>=0.75)
