# Supplementary material for: Genome-wide identification and expression analysis of the calmodulin-binding transcription activator (CAMTA) family genes in tea plant
Source: BMC Genomics. 2022 Sep 22;23:667. doi: 10.1186/s12864-022-08894-x (PMC9502961; doi:10.1186/s12864-022-08894-x)
Supplement: Supplementary file 8 — Additional file 8: Table S6. The synteny analysis results of CsCAMTAs between different species. [file 12864_2022_8894_MOESM8_ESM.xlsx]

## Sheet: Sheet1
Table S6. The synteny analysis results of CsCAMTAs between different species.
Species	‘ShuChaZao’	==	‘HuangDan’
Chromosome	Gene ID		Chromosome	Gene ID
Chr2	CsCAMTA5	==	GWHAZTZ00000001	HD.01G0023840.t1
Chr2	CsCAMTA5	==	GWHAZTZ00000014	HD.04G0022130.t1
Chr5	CsCAMTA6	==	GWHAZTZ00000003	HD.08G0000960.t1
Chr5	CsCAMTA4	==	GWHAZTZ00000003	HD.08G0000210.t1
Chr5	CsCAMTA6	==	GWHAZTZ00000007	HD.10G0029650.t1
Chr6	CsCAMTA2	==	GWHAZTZ00000004	HD.03G0000940.t1
Chr6	CsCAMTA2	==	GWHAZTZ00000008	HD.11G0000910.t1
Chr10	CsCAMTA3	==	GWHAZTZ00000004	HD.03G0000940.t1
Chr10	CsCAMTA3	==	GWHAZTZ00000008	HD.11G0000910.t1
Species	‘ShuChaZao’	==	‘TieGuanYin’
Chromosome	Gene ID		Chromosome	Gene ID
Chr2	CsCAMTA5	==	GWHASIV00000001	TGY007127.t1
Chr2	CsCAMTA5	==	GWHASIV00000002	TGY014016.t1
Chr5	CsCAMTA6	==	GWHASIV00000005	TGY049973.t1
Chr5	CsCAMTA4	==	GWHASIV00000005	TGY050137.t1
Chr5	CsCAMTA6	==	GWHASIV00000009	TGY077391.t1
Chr6	CsCAMTA2	==	GWHASIV00000006	TGY050530.t1
Chr10	CsCAMTA3	==	GWHASIV00000006	TGY050530.t1
Species	‘ShuChaZao’	==	Arabidopsis thaliana
Chromosome	Gene ID		Chromosome	Gene ID
Chr2	CsCAMTA5	==	NC_003071.7	rna-NM_001124889.2
Chr5	CsCAMTA6	==	NC_003074.8	rna-NM_112570.4
Chr6	CsCAMTA2	==	NC_003070.9	rna-NM_105399.2
Chr10	CsCAMTA3	==	NC_003070.9	rna-NM_105399.2
Species	‘ShuChaZao’	==	Oryza sativa
Chromosome	Gene ID		Chromosome	Gene ID
Chr6	CsCAMTA2	==	NC_029256.1	rna-XM_015794068.2
Chr10	CsCAMTA3	==	NC_029256.1	rna-XM_015794068.2
Chr10	CsCAMTA3	==	NC_029256.1	rna-XM_015794068.2
Chr10	CsCAMTA3	==	NC_029259.1	rna-XM_015780425.1
Species	‘ShuChaZao’		Zea mays
Chromosome	Gene ID		Chromosome	Gene ID
Chr10	CsCAMTA3	==	NC_050105.1	rna-XM_023301200.2
